# Supplementary material for: Combined Effects of Clime, Vegetation, Human-Related Land Use and Livestock on the Distribution of the Three Indigenous Species of Gazelle in Eritrea
Source: Animals (Basel). 2023 Apr 27;13(9):1490. doi: 10.3390/ani13091490 (PMC10177417; doi:10.3390/ani13091490)
Supplement: Supplementary file 1 [file animals-13-01490-s001.zip]

Archive with 1 entries (1 files):
- animals-2331374-supplementary.pdf
